# Supplementary material for: HaloTag-based conjugation of proteins to barcoding-oligonucleotides
Source: Nucleic Acids Res. 2019 Nov 22;48(2):e8. doi: 10.1093/nar/gkz1086 (PMC6954424; doi:10.1093/nar/gkz1086)
Supplement: gkz1086_Supplemental_Files [file gkz1086_supplemental_files.zip]

Archive with 2 entries (2 files):
- 03-1_Supplementarydata_revised_part1.pdf
- 04_SupplementaryTables_part2-2-2.pdf
